# Supplementary material for: Evidence from a natural experiment that malaria parasitemia is pathogenic in retinopathy-negative cerebral malaria
Source: eLife. 2017 Jun 7;6:e23699. doi: 10.7554/eLife.23699 (PMC5462542; doi:10.7554/eLife.23699)
Supplement: Source code 1. [file elife-23699-code1.r]

### R code for paper "Evidence that Malaria Parasitemia Plays a Pathogenic Role in 
### Retinopathy-Negative Cerebral 1 Malaria: A Natural Experiment"

### Fit model comparing malaria parasitemia incidental model to 
### two hit theory model
### Malaria parasitemia incidental mode --  P(controls have gene)=lambda.co
### P(ret + have gene) = (1-FP)*lambda.rplus+FP*lambda.co and 
### P(ret - have gene) = FN * lambda.rplus + (1-FN)* lambda.co where FN is the false 
### omission rate for a ret - having true CM as defined in the autopsy study  
### FP is the false discovery rate for a ret + not having true CM 
### Two hit theory model: 
### P(ret + have gene) = (1-FP)*lambda.rplus + FP*lambda.rminus
### P(ret - have gene) = FN*lambda.rplus + (1-FN)*lambda.rminus

# Sickle cell data
control.genotype=175+8
control.no.genotype=(175+8)+(3482+184)
retpos.genotype=0
retpos.no.genotype=0+437
retneg.genotype=1
retneg.no.genotype=1+286

# Sickle cell data, only community controls
# control.genotype=175
# control.no.genotype=175+3482
# retpos.genotype=0
# retpos.no.genotype=0+437
# retneg.genotype=1
# retneg.no.genotype=1+286

# ABO data
# control.genotype=1739+96
# control.no.genotype=(1739+96)+(1804+103)
# retpos.genotype=175
# retpos.no.genotype=175+258
# retneg.genotype=135
# retneg.no.genotype=135+151

# ABO data, only community controls
# control.genotype=1739
# control.no.genotype=1739+1804
# retpos.genotype=175
# retpos.no.genotype=175+258
# retneg.genotype=135
# retneg.no.genotype=135+151


# False discovery (FP) and false omission rates (FN) for malarial retinopathy
FP=.07
FN=.05

# Maximize likelihood of malaria parasitemia incidental model for retinopathy-negative CM
# param is (logit(lambda.co),logit(lambda.rplus))
loglik.incidental.model=function(param,FN,FP,control.genotype,control.no.genotype,retpos.genotype,retpos.no.genotype,retneg.genotype,retneg.no.genotype){
  lambda.co=exp(param[1])/(1+exp(param[1]))
  lambda.rplus=exp(param[2])/(1+exp(param[2]))
  prob.genotype.rplus=(1-FP)*lambda.rplus+FP*lambda.co
  prob.genotype.rminus=FN*lambda.rplus+(1-FN)*lambda.co
  loglik=control.genotype*log(lambda.co)+control.no.genotype*log(1-lambda.co)+
    retpos.genotype*log(prob.genotype.rplus)+retpos.no.genotype*log(1-prob.genotype.rplus)+
    retneg.genotype*log(prob.genotype.rminus)+retneg.no.genotype*log(1-prob.genotype.rminus)
  loglik
}

logit.func=function(x){
  log(x/(1-x))
}

expit.func=function(x){
  exp(x)/(1+exp(x))
}

lambda.co.start=(control.genotype+1)/(control.genotype+control.no.genotype+2)
lambda.rplus.start=(retpos.genotype+1)/(retpos.genotype+retpos.no.genotype+2)
paramstart=c(logit.func(lambda.co.start),logit.func(lambda.rplus.start))
max.loglik.incidental.model=optim(paramstart,loglik.incidental.model,method="BFGS",control=list(fnscale=-1),FN=FN,FP=FP,control.genotype=control.genotype,control.no.genotype=control.no.genotype,retpos.genotype=retpos.genotype,retpos.no.genotype=retpos.no.genotype,retneg.genotype=retneg.genotype,retneg.no.genotype=retneg.no.genotype)

# Maximize likelihood of two hit theory (alternative hypothesis) model 
# that malaria parasitemia is pathogenic for retinopathy-negative CM and the trait
# reduces the pathogenic potential of malaria infection for retinopathy-negative CM.
loglik.twohit.model=function(param,FN,FP,control.genotype,control.no.genotype,retpos.genotype,retpos.no.genotype,retneg.genotype,retneg.no.genotype){
  lambda.co=exp(param[1])/(1+exp(param[1]))
  lambda.rplus=exp(param[2])/(1+exp(param[2]))
  lambda.rminus=exp(param[3])/(1+exp(param[3]))
  prob.genotype.rplus=(1-FP)*lambda.rplus+FP*lambda.rminus
  prob.genotype.rminus=FN*lambda.rplus+(1-FN)*lambda.rminus
  loglik=control.genotype*log(lambda.co)+control.no.genotype*log(1-lambda.co)+
    retpos.genotype*log(prob.genotype.rplus)+retpos.no.genotype*log(1-prob.genotype.rplus)+
    retneg.genotype*log(prob.genotype.rminus)+retneg.no.genotype*log(1-prob.genotype.rminus)
  loglik
}


lambda.co.start=(control.genotype+1)/(control.genotype+control.no.genotype+2)
lambda.rplus.start=(retpos.genotype+1)/(retpos.genotype+retpos.no.genotype+2)
lambda.rminus.start=(retneg.genotype+1)/(retneg.genotype+retneg.no.genotype+2)
paramstart=c(logit.func(lambda.co.start),logit.func(lambda.rplus.start),logit.func(lambda.rminus.start))
max.loglik.twohit.model=optim(paramstart,loglik.twohit.model,method="BFGS",control=list(fnscale=-1,maxit=500),FN=FN,FP=FP,control.genotype=control.genotype,control.no.genotype=control.no.genotype,retpos.genotype=retpos.genotype,retpos.no.genotype=retpos.no.genotype,retneg.genotype=retneg.genotype,retneg.no.genotype=retneg.no.genotype)
lambda.co.hat=expit.func(max.loglik.twohit.model$par[1])
lambda.rplus.hat=expit.func(max.loglik.twohit.model$par[2])
lambda.rminus.hat=expit.func(max.loglik.twohit.model$par[3])
ratio.odds.co.rminus=(lambda.co.hat/(1-lambda.co.hat))/(lambda.rminus.hat/(1-lambda.rminus.hat))
ratio.odds.rminus.rplus=(lambda.rminus.hat/(1-lambda.rminus.hat))/(lambda.rplus.hat/(1-lambda.rplus.hat))
ratio.odds.co.rplus=(lambda.co.hat/(1-lambda.co.hat))/(lambda.rplus.hat/(1-lambda.rplus.hat))
ratio.odds.co.rminus
ratio.odds.co.rplus
ratio.odds.rminus.rplus
# Lower bound on proportion of retinopathy-negative CM in which parasites play a pathogenic role
phat=(lambda.rminus.hat-lambda.co.hat)/(lambda.rplus.hat-lambda.co.hat) 

# P-value for testing null hypothesis of malaria parasitemia incidental model vs. two hit theory model
pval=1-pchisq(2*(max.loglik.twohit.model$value-max.loglik.incidental.model$value),1)

# Maximum likelihood of two hit theory model given a value of the odds ratio for lambda.rminus compared to lambda.rplus
loglik.twohit.model.oddsconstrained=function(param,oddsratio,FN,FP,control.genotype,control.no.genotype,retpos.genotype,retpos.no.genotype,retneg.genotype,retneg.no.genotype){
  lambda.co=exp(param[1])/(1+exp(param[1]))
  lambda.rplus=exp(param[2])/(1+exp(param[2]))
  temp=((lambda.rplus/(1-lambda.rplus)))/(1/oddsratio)
  lambda.rminus=temp/(1+temp)
  prob.genotype.rplus=(1-FP)*lambda.rplus+FP*lambda.rminus
  prob.genotype.rminus=FN*lambda.rplus+(1-FN)*lambda.rminus
  loglik=control.genotype*log(lambda.co)+control.no.genotype*log(1-lambda.co)+
    retpos.genotype*log(prob.genotype.rplus)+retpos.no.genotype*log(1-prob.genotype.rplus)+
    retneg.genotype*log(prob.genotype.rminus)+retneg.no.genotype*log(1-prob.genotype.rminus)
  loglik
}
lambda.co.start=(control.genotype+1)/(control.genotype+control.no.genotype+2)
lambda.rplus.start=(retpos.genotype+1)/(retpos.genotype+retpos.no.genotype+2)
paramstart=c(logit.func(lambda.co.start),logit.func(lambda.rplus.start))
# Test value of odds ratio
oddsratio=1.44
max.loglik.twohit.model.oddsconstrained=optim(paramstart,loglik.twohit.model.oddsconstrained,method="BFGS",control=list(fnscale=-1,maxit=500),oddsratio=oddsratio,FN=FN,FP=FP,control.genotype=control.genotype,control.no.genotype=control.no.genotype,retpos.genotype=retpos.genotype,retpos.no.genotype=retpos.no.genotype,retneg.genotype=retneg.genotype,retneg.no.genotype=retneg.no.genotype)
pval=1-pchisq(2*(max.loglik.twohit.model$value-max.loglik.twohit.model.oddsconstrained$value),1)
pval

# Maximum likelihood of two hit theory model given a value of the odds ratio for lambda.rminus compared to controls
loglik.twohit.model.oddsconstrained.lambdarminus.controls=function(param,oddsratio,FN,FP,control.genotype,control.no.genotype,retpos.genotype,retpos.no.genotype,retneg.genotype,retneg.no.genotype){
  lambda.co=exp(param[1])/(1+exp(param[1]))
  lambda.rplus=exp(param[2])/(1+exp(param[2]))
  temp=((lambda.co/(1-lambda.co)))/oddsratio 
  lambda.rminus=temp/(1+temp)
  prob.genotype.rplus=(1-FP)*lambda.rplus+FP*lambda.rminus
  prob.genotype.rminus=FN*lambda.rplus+(1-FN)*lambda.rminus
  loglik=control.genotype*log(lambda.co)+control.no.genotype*log(1-lambda.co)+
    retpos.genotype*log(prob.genotype.rplus)+retpos.no.genotype*log(1-prob.genotype.rplus)+
    retneg.genotype*log(prob.genotype.rminus)+retneg.no.genotype*log(1-prob.genotype.rminus)
  loglik
}
lambda.co.start=(control.genotype+1)/(control.genotype+control.no.genotype+2)
lambda.rplus.start=(retpos.genotype+1)/(retpos.genotype+retpos.no.genotype+2)
paramstart=c(logit.func(lambda.co.start),logit.func(lambda.rplus.start))
# Test value of odds ratio
oddsratio=2.68
max.loglik.twohit.model.oddsconstrained=optim(paramstart,loglik.twohit.model.oddsconstrained.lambdarminus.controls,method="BFGS",control=list(fnscale=-1,maxit=500),oddsratio=oddsratio,FN=FN,FP=FP,control.genotype=control.genotype,control.no.genotype=control.no.genotype,retpos.genotype=retpos.genotype,retpos.no.genotype=retpos.no.genotype,retneg.genotype=retneg.genotype,retneg.no.genotype=retneg.no.genotype)
pval=1-pchisq(2*(max.loglik.twohit.model$value-max.loglik.twohit.model.oddsconstrained$value),1)
pval

# Maximum likelihood of two hit theory model given a value of the odds ratio for lambda.rplus compared to controls
loglik.twohit.model.oddsconstrained.lambdarplus.controls=function(param,oddsratio,FN,FP,control.genotype,control.no.genotype,retpos.genotype,retpos.no.genotype,retneg.genotype,retneg.no.genotype){
  lambda.co=exp(param[1])/(1+exp(param[1]))
  lambda.rminus=exp(param[2])/(1+exp(param[2]))
  temp=((lambda.co/(1-lambda.co)))/oddsratio 
  lambda.rplus=temp/(1+temp)
  prob.genotype.rplus=(1-FP)*lambda.rplus+FP*lambda.rminus
  prob.genotype.rminus=FN*lambda.rplus+(1-FN)*lambda.rminus
  loglik=control.genotype*log(lambda.co)+control.no.genotype*log(1-lambda.co)+
    retpos.genotype*log(prob.genotype.rplus)+retpos.no.genotype*log(1-prob.genotype.rplus)+
    retneg.genotype*log(prob.genotype.rminus)+retneg.no.genotype*log(1-prob.genotype.rminus)
  loglik
}

lambda.co.start=(control.genotype+1)/(control.genotype+control.no.genotype+2)
lambda.rminus.start=(retneg.genotype+1)/(retneg.genotype+retneg.no.genotype+2)
paramstart=c(logit.func(lambda.co.start),logit.func(lambda.rminus.start))
oddsratio=1.505
max.loglik.twohit.model.oddsconstrained=optim(paramstart,loglik.twohit.model.oddsconstrained.lambdarplus.controls,method="BFGS",control=list(fnscale=-1,maxit=500),oddsratio=oddsratio,FN=FN,FP=FP,control.genotype=control.genotype,control.no.genotype=control.no.genotype,retpos.genotype=retpos.genotype,retpos.no.genotype=retpos.no.genotype,retneg.genotype=retneg.genotype,retneg.no.genotype=retneg.no.genotype)
pval=1-pchisq(2*(max.loglik.twohit.model$value-max.loglik.twohit.model.oddsconstrained$value),1)
pval

# Maximum likelihood of model that constrains p in 
# lambda.rminus=(1-p)*(lambda.co*rtp)/(lambda.co*rtp+1-lambda.co)+
# lambda.rplus*p where rtp=risk ratio by which trait reduces malaria parasitemia
# infection rate
# Used for finding lower bound on p, probability of Ret- CM from sufficient cause (b)
loglik.twohit.model.p.constrained.rtp=function(param,p,rtp=1,FN,FP,control.genotype,control.no.genotype,retpos.genotype,retpos.no.genotype,retneg.genotype,retneg.no.genotype){
  lambda.co=exp(param[1])/(1+exp(param[1]))
  lambda.rplus=exp(param[2])/(1+exp(param[2]))
  lambda.rminus=(1-p)*(lambda.co*rtp/(lambda.co*rtp+1-lambda.co))+lambda.rplus*p
  prob.genotype.rplus=(1-FP)*lambda.rplus+FP*lambda.rminus
  prob.genotype.rminus=FN*lambda.rplus+(1-FN)*lambda.rminus
  loglik=control.genotype*log(lambda.co)+control.no.genotype*log(1-lambda.co)+
    retpos.genotype*log(prob.genotype.rplus)+retpos.no.genotype*log(1-prob.genotype.rplus)+
    retneg.genotype*log(prob.genotype.rminus)+retneg.no.genotype*log(1-prob.genotype.rminus)
  loglik
}

lambda.co.start=(control.genotype+1)/(control.genotype+control.no.genotype+2)
lambda.rplus.start=(retpos.genotype+1)/(retpos.genotype+retpos.no.genotype+2)
paramstart=c(logit.func(lambda.co.start),logit.func(lambda.rplus.start))
p=.435
rtp=1
max.loglik.twohit.model.p.constrained.rtp=optim(par=paramstart,fn=loglik.twohit.model.p.constrained.rtp,method="BFGS",control=list(fnscale=-1,maxit=500),p=p,rtp=rtp,FN=FN,FP=FP,control.genotype=control.genotype,control.no.genotype=control.no.genotype,retpos.genotype=retpos.genotype,retpos.no.genotype=retpos.no.genotype,retneg.genotype=retneg.genotype,retneg.no.genotype=retneg.no.genotype)
pval=1-pchisq(2*(max.loglik.twohit.model$value-max.loglik.twohit.model.p.constrained.rtp$value),1)
pval

# MLE of lower bound for p for this value of rtp
plb=(lambda.rminus.hat-rtp*lambda.co.hat/(rtp*lambda.co.hat+1-lambda.co.hat))/(lambda.rplus.hat-rtp*lambda.co.hat/(rtp*lambda.co.hat+1-lambda.co.hat))

# Test whether two sets of controls are equal to each other and compute risk ratio
library(epitools)
control1.genotype=96
control1.no.genotype=96+103
control2.genotype=1739
control2.no.genotype=1739+1804
tab=matrix(c(control1.genotype,control1.no.genotype-control1.genotype,control2.genotype,control2.no.genotype-control2.genotype),ncol=2)
fisher.test(tab)
riskratio(tab)
